# Supplementary material for: Exploring Public Sentiment on the Repurposing of Ivermectin for COVID-19 Treatment: Cross-Sectional Study Using Twitter Data
Source: JMIR Form Res. 2025 Mar 27;9:e50536. doi: 10.2196/50536 (PMC11986376; doi:10.2196/50536)
Supplement: Multimedia Appendix 1 [file formative_v9i1e50536_app1.zip]

Archive with 2 entries (2 files):
- sentiment_ivm4.R
- __MACOSX/._sentiment_ivm4.R
